# Supplementary material for: Strigolactone perception and deactivation by a hydrolase receptor DWARF14
Source: Nat Commun. 2019 Jan 14;10:191. doi: 10.1038/s41467-018-08124-7 (PMC6331613; doi:10.1038/s41467-018-08124-7)
Supplement: Supplementary file 4 — Source Data [file 41467_2018_8124_MOESM4_ESM.xlsx]

## Sheet: Fig. 2
	b
	GR24
	Time (h)	1	2	3	Average	SD
	0	35.2006	37.6144	36.3405	36.3852	1.2075
	0.25	26.082	25.8138	25.4786	25.7915	0.30234
	0.5	17.835	18.2373	16.7622	17.6115	0.762512
	1	10.929	10.1914	11.1972	10.7725	0.520799
	2	3.0172	3.35244	2.95015	3.1066	0.215532
	4	0.113983	0.355359	0.221261	0.230201	0.120936
	HMB
	Time (h)	1	2	3	Average	SD
	0	3.52323	4.04908	4.31201	3.96144	0.401628
	0.25	13.1113	23.9089	24.2419	20.4207	6.3323
	0.5	25.1709	27.099	28.291	26.8536	1.57444
	1	33.9877	32.7607	37.0377	34.5954	2.20227
	2	42.9623	41.0692	41.6477	41.8931	0.970103
	4	48.0982	51.1131	48.028	49.0798	1.76124
	ABC-CHO
	Time (h)	1	2	3	Average	SD
	0	9.01043	8.75328	8.30819	8.69064	0.355286
	0.25	24.0344	25.0532	25.3004	24.796	0.671039
	0.5	32.1052	31.3535	31.7294	31.7294	0.375847
	1	41.5904	43.2521	41.541	42.1278	0.973938
	2	49.3645	48.4348	48.0293	48.6095	0.684558
	4	52.1735	53.1626	52.1735	52.5032	0.57104
	d
	CN-PMF
	Time (h)	1	2	3	Average	SD
	0	226.887	174.424	193.996	198.436	26.5116
	0.5	186.097	187.11	158.178	177.128	16.4188
	1	156.729	190.781	195.149	180.886	21.0346
	2	144.275	154.907	148.745	149.309	5.33836
	4	147.797	133.82	144.322	141.98	7.27721
	6	127.528	136.849	136.794	133.724	5.36578
	HMB
	Time (h)	1	2	3	Average	SD
	0	18.2296	18.7379	18.2997	18.4224	0.275482
	0.5	33.4969	34.2331	36.1963	34.6421	1.3954
	1	45.3462	53.3918	47.0114	48.5831	4.24683
	2	66.0473	64.943	62.6117	64.534	1.75393
	4	86.3278	86.7485	85.539	86.2051	0.613998
	6	97.4408	108.116	98.4926	101.35	5.88307
	HBN
	Time (h)	1	2	3	Average	SD
	0	22.2801	23.002	17.2263	20.8361	3.14696
	0.5	30.7925	29.5836	33.1263	31.1675	1.80084
	1	40.0604	37.0551	46.004	41.0398	4.55416
	2	54.7347	75.9738	65.178	65.2955	10.62
	4	78.4419	71.4741	89.0195	79.6452	8.83434
	6	113.885	110.477	86.3835	103.582	14.9914

## Sheet: Fig. 3
a
	1	2	3	4	average	SD
WT	100.181	92.5993	107.22		100	7.31214
S97A	1.55315	1.39061	1.27021	1.63141	1.46135	0.162158
S97C	1.37759	1.20969	1.24403		1.2771	0.0887042
D218A	2.66734	1.06694	1.6004	1.6004	1.73377	0.671266
H247A	1.26801	1.16817	1.30795	1.25303	1.24929	0.0588391
MBP	1.08396	0.951845	0.978869		1.00489	0.0697972
b
		1	2	3	4	5	6	7	8	9	10	Average	SD
WT		1	3	2	2	2	2	3	2			2.125	0.64087
d14		7	7	8	10	9	8	10	8			8.375	1.18773
WT	No. 2-3	0	1	1	2	2	1	0	1	1		1	0.707107
	No. 3-6	1	1	2	2	1	1	1	1			1.25	0.46291
	No. 5-1	1	1	2	1	1	0	1	1	1	1	1	0.471405
	No. 7-1	1	0	1	2	1	1	2	1	1	1	1	0.471405
SA	No. 1-7	10	9	8	8	7	9	9	7	8		8.33333	1
	No. 2-2	8	9	7	8	11	7	7	9			8.25	1.38873
	No. 3-3	7	6	9	8	6	7	7	8			7.25	1.0351
SC	No. 2-5	3	4	3	3	3	2	4	4	4		3.33333	0.707107
	No. 3-2	5	2	3	5	2	3	4	5	3		3.55556	1.23603
	No. 4-4	4	4	4	3	4	5	4	5	4		4.11111	0.600925
	No. 4-5	2	7	3	5	5	4	2	4			4	1.69031
DA	No. 1-1	2	1	3	2	1						1.8	0.83666
	No. 3-4	1	2	1	3	2	2	2	2	2	3	2	0.666667
	No. 6-4	1	1	1	1	1	1	2	1	2	2	1.3	0.483046
	No. 8-3	2	2	1	1	2	1	1	1	2	1	1.4	0.516398
HA	No. 1-1	11	8	8	10	10	8	10	9			9.25	1.16496
	No. 2-2	10	10	9	9	10	8	8	11			9.375	1.06066
	No. 5-1	10	9	9	6	6	7	9	7			7.875	1.55265
	No. 6-2	8	9	8	9	6	7	8	10			8.125	1.24642
e
5 uM GR24		1	2	3	4	5	6	7	8	9	Average	SD
max4-8	control	5	6	5	4						5	0.816497
	+GR24	2	0	0	0	0	0	0	0	0	0.222222	0.666667
AtD14D218A	No. 2-1-2 control	4	4	4	5	4	3				4	0.632456
	No. 2-1-2 +GR24	0	0	0							0	0
	No. 2-2-3 control	4	4	5	4	4					4.2	0.447214
	No. 2-2-3 +GR24	0	0	0	0	0	0	0	0	0	0	0
	No. 3-1-2 control	4	4	4	3	5	4	5			4.14286	0.690066
	No. 3-1-2 +GR24	0	0	0	0	0	0	0	0	0	0	0
AtD14WT	No. 2-3-8 control	5	7	4	6	4	5	5			5.14286	1.06904
	No. 2-3-8 +GR24	1	1	1	1	1	0	0	0	0	0.555556	0.527046
	No. 3-1-7 control	5	4	4	3	3	4	6			4.14286	1.06904
	No. 3-1-7 +GR24	0	0	0	0						0	0
0.5 uM		1	2	3	4	5	6	7	8	9	10	11	12	13	Average	SD
max4-8 control	control	5	4	5	5	5	4	5	6						4.875	0.64087
	+GR24	3	3	4	3	3	3	3	3						3.125	0.353553
AtD14D218A	No. 2-1-2 control	4	4	5	5	5	4	5	5	5					4.66667	0.5
	No. 2-1-2 +GR24	1	2	2	2	1	1	0	1	1	1				1.2	0.632456
	No. 2-2-3 control	5	4	5	5	5	5	4	5	5	4				4.7	0.483046
	No. 2-2-3 +GR24	0	1	1	1	2	2	0	1	2	0	2	2	1	1.15385	0.800641
	No. 3-1-2 control	5	4	5	5	4	5	5	4						4.625	0.517549
	No. 3-1-2 +GR24	0	0	1	2	0	0	0	1	0	1				0.5	0.707107
AtD14WT	No. 2-3-8 control	4	4	5	4	5	5	5	6	6	5	5			4.90909	0.700649
	No. 2-3-8 +GR24	4	3	3	3	3	4	3	3						3.25	0.46291
	No. 3-1-7 control	4	4	4	4	4	5	5	5	5	5				4.5	0.527046
	No. 3-1-7 +GR24	3	4	3	3	4	4	4							3.57143	0.534522

## Sheet: Fig. 4
b
	1	2	3	4	average	SD
AtD14WT	102.308	102.308	95.3846		100	3.99704
AtD14R183H	88.4615	80	78.4615	105.385	88.0769	12.3477
	1	2	3	4	average	SD
OsD14WT	125.581	109.884	80.814	83.7209	100	21.488
OsD14R233H	124.304	100.465	82.8695	84.0047	97.9109	19.3456
c
		1	2	3	4	5	average	SD
WT		4	5	4	3	5	4.2	0.83666
EV		5	6	4			5	1
OsD14R233HOE	No. 5	5	2	3	5		3.75	1.5
	No. 8	8	12	12	9		10.25	2.06155
	No. 10	12	8	6			8.66667	3.05505
e
		1	2	3	4	average	SD
WT		6.58	6.127	5.013	5.257	5.74425	0.734192
EV		9.502	5.553	6.214	7.137	7.1015	1.72715
OsD14R233HOE	No. 5	4.058	3.607	5.153	3.573	4.09775	0.737412
	No. 8	3.118	1.327	1.231		1.892	1.06283
	No. 10	2.292	3.713	2.16		2.72167	0.861053
		1	2	3	4	average	SD
WT		120.617	113.646	99.01	89.902	105.794	13.9039
EV		148.23	108.113	85.561	129.053	117.739	26.9925
OsD14R233HOE	No. 5	105.513	82.414	100.999	84.631	93.3893	11.5767
	No. 8	52.244	59.072	53.204	29.685	48.5513	12.9345
	No. 10	39.757	68.368	42.398	74.234	56.1893	17.6461

## Sheet: Fig. S1
c
5DS concentration (mM)	V(nmol/min/ng protein)
	1	2	3	average	SD
1.25	1.0712	0.663333	0.74886	0.827797	0.215084
2.5	1.2561	1.2686	1.1847	1.23647	0.0452651
5	2.05276	2.16701	2.08883	2.10287	0.0584015
10	2.74707	2.74405	2.98989	2.827	0.141072
20	3.15912	3.25712	3.28368	3.2333	0.0656061
1/s (mM−1)	1/v (nmol/min/ng protein)−1
	1	2	3	average	SD
0.8	0.933535	1.50754	1.33536	1.25881	0.294558
0.4	0.796117	0.788268	0.844095	0.809493	0.0302218
0.2	0.487148	0.461466	0.478736	0.475783	0.0130934
0.1	0.364025	0.364425	0.334461	0.354304	0.0171855
0.05	0.316544	0.307019	0.304537	0.309367	0.00633851

## Sheet: Fig. S2
b
		1	2	3	average	SD
5DS	5DS	90.4175	116.091	93.4915	100	14.0197
	ent-5DS	25.9796	22.9837	25.8429	24.9354	1.69158
	ent-4DO	0	0.840154	0	0.280051	0.485063
	4DO	62.9073	60.426	50.0771	57.8035	6.80529
		1	2	3	average	SD
GR24	GR24 5DS	109.842	83.7535	106.405	100	14.1744
	GR24 ent-5DS	38.1701	35.032	32.0024	35.0682	3.08397
	GR24 ent-4DO	4.29789	3.65581	3.39807	3.78392	0.463389
	GR24 4DO	80.5815	70.9525	55.807	69.1137	12.4892
		1	2	3	average	SD
GR7	GR7 5DS	108.65	93.2999	98.0497	100	7.85884
	GR7 ent-5DS	8.23243	8.28333	8.76554	8.4271	0.294202
	GR7 ent-4DO	15.7924	15.2513	14.2815	15.1084	0.765531
	GR7 4DO	73.4516	76.9851	70.3199	73.5855	3.33464
		1	2	3	average	SD
oro	ent-2'-epi-oro	108.734	99.9352	91.3315	100	8.7012
	2'-epi-oro	12.8861	13.0223	15.4166	13.775	1.42328
	ent-oro	7.57203	8.29225	7.61096	7.82508	0.405048
	oro	31.4366	32.624	37.7239	33.9281	3.34039
		1	2	3	average	SD
GR5	(+)-GR5	88.1575	110.272	102.347	100.259	11.204
	(−)-GR5	10.5593	7.39183	6.48827	8.14646	2.13784
c
		1	2	3	average	SD
	5DS	100.196	97.8458	101.958	100	2.06322
	ent-5DS	1.16391	1.63501	1.86779	1.55557	0.358605
	ent-4DO	0.673354	0.67104	0.687238	0.677211	0.0087604
	4DO	15.1641	17.5639	17.8798	16.8693	1.48519
d
		1	2	3	average	SD
AtD14	GR24	106.886	96.8129	96.3009	100	5.96911
	dHGR24a	3.00763	3.11898	1.08906	2.40522	1.14119
	dHGR24b	2.62503	2.81126	1.57373	2.33667	0.667261
		1	2	3	average	SD
OsD14	GR24	101.455	100.422	98.1231	100	1.70543
	dHGR24a	4.42714	3.61006	3.91881	3.98534	0.412581
	dHGR24b	3.47024	3.02539	3.38924	3.29496	0.236939
e
		1	2	3	average	SD
WT	GR24	108.698	89.188	102.114	100	9.92531
	Br-PMF	6.0203	2.98565	7.9524	5.65278	2.50369
	CN-PMF	4.20021	2.76514	8.15191	5.03909	2.78964
S97A	GR24	6.0693	4.30522	7.39237	5.9223	1.54882
	Br-PMF	3.11166	2.75464	0.556528	2.14094	1.3837
	CN-PMF	2.16661	3.57018	1.10606	2.28095	1.23603

## Sheet: Fig. S3
b
Fluorescence
incubation time (h)	1	2	3	average	SD
0	224.071	219.75	220.857	221.56	2.2447
0.25	195.857	168.179	139.571	167.869	28.1441
0.5	96.8214	91.25	87.8929	91.9881	4.50981
1	63.3571	58.0714	48.6429	56.6905	7.45371
2	-2.57143	6.35714	-21.6071	-5.94048	14.2833
4	-33.9286	-45.1429	-24.0714	-34.381	10.543
GR24
incubation time (h)	1	2	3	Average	SD
0	35.2006	37.6144	36.3405	36.3852	1.2075
0.25	26.082	25.8138	25.4786	25.7915	0.30234
0.5	17.835	18.2373	16.7622	17.6115	0.762512
1	10.929	10.1914	11.1972	10.7725	0.520799
2	3.0172	3.35244	2.95015	3.1066	0.215532
4	0.113983	0.355359	0.221261	0.230201	0.120936
c
		1	2	3	average	SD
WT	start	32.7198	30.9766	30.5743	31.4236	1.14049
	60c	16.8963	17.7679	16.0917	16.9187	0.838334
SA	start	32.1834	34.0608	32.921	33.0551	0.94584
	60c	30.0379	26.2831	28.2276	28.1829	1.87777
d
		1	2	3	average	SD
WT	start	32.816	34.6283	31.4312	32.9585	1.60327
	60c	31.4684	29.8327	28.8476	30.0496	1.3238
SA	start	34.303	35.3996	34.9814	34.8947	0.553449
	60c	33.9126	31.5892	33.3736	32.9585	1.21606
e
CN-PMF	Time (h)	1	2	3	average	SD
	0	42.4907	41.0037	44.5167	42.6704	1.76338
	0.25	43.4665	45.0929	42.1097	43.5564	1.49366
	0.5	36.4777	45.1115	42.6301	41.4064	4.44508
	1	31.5428	31.8773	40.2416	34.5539	4.92856
	2	26.1245	33.8941	34.4888	31.5025	4.66692
	4	15.6691	18.2621	10.3253	14.7522	4.04708
HMB	Time (h)	1	2	3	average	SD
	0	2.33129	1.13935	2.17353	1.88139	0.647448
	0.25	5.6617	5.01315	5.74934	5.47473	0.402138
	0.5	7.58983	9.1674	9.25504	8.67076	0.937132
	1	15.8107	15.6004	15.057	15.4893	0.388932
	2	18.44	20.6661	19.5968	19.5676	1.11335
	4	31.1656	28.9045	30.0613	30.0438	1.13069
HBN	Time (h)	1	2	3	average	SD
	0	1.3096	2.11551	1.05776	1.49429	0.552535
	0.25	1.12492	2.77032	5.50705	3.13409	2.2136
	0.5	6.5816	4.96978	9.45265	7.00134	2.27072
	1	15.6145	15.4298	10.0739	13.7061	3.14693
	2	16.3197	19.4594	15.4466	17.0752	2.11038
	4	30.9436	27.0148	29.6508	29.203	2.00231
g
		1	2	3	average	SD
WT	start	140.019	152.026	139.377	143.807	7.12483
	60c	131.292	116.403	129.219	125.638	8.06444
SA	start	144.656	144.684	164.647	151.329	11.5336
	60c	123.42	123.82	122.732	123.324	0.550005
i
Fluorescence
incubation time (h)	1	2	3	average	SD
0	165.786	120.75	105.464	130.667	31.3596
0.5	98.1071	101.929	98.8214	99.619	2.03174
1	111.5	115.393	76.8929	101.262	21.1938
2	87.8571	96.9643	86.75	90.5238	5.60502
4	99.5357	99.8214	62.0357	87.1309	21.7336
6	54.6429	49.8571	54.75	53.0833	2.79448
CN-PMF
incubation time (h)	1	2	3	average	SD
0	226.887	174.424	193.996	198.436	26.5116
0.5	186.097	187.11	158.178	177.128	16.4188
1	156.729	190.781	195.149	180.886	21.0346
2	144.275	154.907	148.745	149.309	5.33836
4	147.797	133.82	144.322	141.98	7.27721
6	127.528	136.849	136.794	133.724	5.36578

## Sheet: Fig. S4
a			b
c			d
			e

## Sheet: Fig. S5
a
		time (h)	1	2	3	average	SD
Pre-incubated for 4 h with GR24	1st hydrolysis	0	37.5468	41.7709	48.6098	42.6425	5.58272
		4	0.455926	0.690594	0.482745	0.543088	0.128445
	2nd hydrolysis (spike in)	0	40.1617	35.2672	38.6196	38.0162	2.50242
		2	10.3924	10.3924	15.1528	11.9792	2.74842
		4	3.82173	4.35812	6.63775	4.9392	1.49523
		8	0.368764	0.469336	0.402288	0.413462	0.0512087
Pre-incubated for 4 h without GR24	2nd hydrolysis (spike in)	0	37.8821	40.1617	42.3743	40.1394	2.24619
		2	5.69908	4.49221	6.16841	5.45323	0.864719
		4	0.750937	0.784461	0.985605	0.840334	0.12692
		8	0	0.00100572	0.00100572	0.000670479	0.000580652

## Sheet: Fig. S6
a
	1	2	3	4	5	average	SD
WT	36.62	47.9327	29.1016	28.071	39.4072	36.2265	8.13301
S97A	98.4799	106.411	98.4419	103.571	104.057	102.192	3.57161
S97C	106.411	103.571	104.057			104.68	1.51888
D218A	103.498	93.412	109.722	92.4576	100.834	99.9848	7.20667
H247A	100.316	105.167	105.773	107.863		104.78	3.19233
b	WT							S97A
	S97C							H247A
	D218A
	Antibody	1st	Anti-AtD14
		2nd	goat anti-rabbit IgG horseradish peroxidase-conjugated secondary antibody (Sigma, A4914)
c
	Antibody	1st	GAL4 AD Monoclonal Antibody (Clontech, 630402)
		2nd	goat anti-mouse IgG horseradish peroxidase-conjugated secondary antibody (abcam, ab97023)

## Sheet: Fig. S7
c
	1	2	3	average	SD
WT	4.72277	4.59484	5.6312	4.98294	0.565046
S97A	19.3868	18.7717	17.0517	18.4034	1.21036
S97C	27.2793	24.118	29.0925	26.8299	2.5175
D218A	45.7464	42.4237	41.6903	43.2868	2.16142
H247A	6.50711	8.82955	8.08345	7.80671	1.1857
MBP	0.607818	0.733636	0.756788	0.699414	0.0801646

[truncated: 2 more sheets: Fig. S8, Fig. S11]
